# Supplementary material for: Revisiting the baby schema by a geometric morphometric analysis of infant facial characteristics across great apes
Source: Sci Rep. 2023 Mar 29;13:5129. doi: 10.1038/s41598-023-31731-4 (PMC10060388; doi:10.1038/s41598-023-31731-4)
Supplement: Supplementary file 2 — Supplementary Information. [file 41598_2023_31731_MOESM2_ESM.xlsx]

## Sheet: Table A.1 List of images
Table A.1. List of images
		id	age	sex	wild/captive	memo (e.f. sub-species)
bonobo (Pan paniscus)
	adult: provided by other researchers (Dr. Heungjin Ryu, Dr. Nahoko Tokuyama)
		Fuku	17y	f	wild
		Otomi	15y	f	wild
		Nova	16y	f	wild
		Sala	24y	f	wild
		Gauche	25y	m	wild
		Jiro	14y	m	wild
		Nobita	27y	m	wild
		Junior	21y	m	wild
	infant: provided by other researchers (Dr. Heungjin Ryu, Dr. Nahoko Tokuyama)
		Hotate	3m	m	wild
		Yoda	9.5m	m	wild
		Karashi	5m	m	wild
		Kalin	6.5m	f	wild
		Mafuyu	10m	f	wild
		Margaux	9m	f	wild
		Narisa	8m	f	wild
		Sapato	4m	m	wild
chimpanzee (Pan troglodytes）
	adult: taken by a author (Y.K)
		Pal	18y	f	captive	verus
		Cleo	18y	f	captive	verus
		Bell	17y	m	captive	verus
		Cooky	19y	f	captive	verus
		Hope	22y	m	captive	verus
		Ryu	13y	m	captive	verus
		Sakura	18y	f	captive	verus
		Toon	22y	m	captive	verus
	infant: taken by a author (Y.K) or provided by another researcher (Dr. Satoshi Hirata), or owned by research institute
		Ayumu	6m	m	captive	verus
		Cleo	6m	f	captive	verus
		Hatsuka	10m	f	captive	verus
		Ichiro	9m	m	captive	verus
		Kalan	6m	f	captive	verus
		Niini	2m	m	captive	verus
		Pal	10m	f	captive	verus
		Rui	5m	m	captive	hybrid
mountain gorilla (Gorilla beringei beringei)
	adult: provided by a photograper (Ms. Keiko Mori)
		Ubwuzu	11y	m	wild
		Dushishoze	14y	m	wild
		Gicurasi	23y	m	wild
		Igisha	21y	m	wild
		Taraja	15y	f	wild
		Pasika	24y	f	wild
		Umuco	26y	f	wild
		Isaro	15y	f	wild
	infant: provided by a photograper (Ms. Keiko Mori)
		Umusaruro	9m	unknown	wild
		Imirasire	9m	m	wild
		Irebe	3m	f	wild
		Ishusho	2m	m	wild
		Uburumbuke	6m	f	wild
		Ingemwe	6m	m	wild
		Ukwiyunga	9m	f	wild
		Inyange	9m	m	wild
human (Homo sapiens):
	adult: existing database by Bruine & Jones (2017)
		7	21y	f	-
		16	23y	f	-
		18	19y	m	-
		63	19y	m	-
		69	21y	m	-
		97	19y	f	-
		122	23y	f	-
		123	18y	m	-
	infant: existing database by Webb, Ayers& Endress (2014)
		B2	5m	m	-
		B10	3m	m	-
		B28	7m	m	-
		B33	5m	m	-
		G2	10m	f	-
		G8	9m	f	-
		G19	9m	f	-
		B36	5m	f	-
Borneo orangutan (Pongo pygmaeus):
	adult: taken by a author (T.T) or a photographer (Mr. Masamichi Yamazaki)
		Robbin	22y	m	captive
		Jurry	20y	m	captive
		Chappy	27y	f	captive
		Nana	19y	f	captive
		Borneo	23y	m	captive
		Cuppie	16y	f	captive
		Miskam	18y	m	semi-wild
		Mariko	21y	f	semi-wild
	infant: taken by a author (T.T), other researcher (Dr. Noko Kuze), or a photographer (Mr. Masamichi Yamazaki)
		Popy	4m	m	captive
		Minpy	12m	f	captive
		Loki	5m	m	captive
		Api	3m	m	captive
		Ceria	7m	f	captive
		PP625	4m	f	captive
		Awantang	7m	m	semi-wild
		Sumile	7m	f	semi-wild
	Reference
	DeBruine, L. & Jones, B. C. Face research lab London set. figshare. Dataset (2017) doi:https://doi.org/10.6084/m9.figshare.5047666.v5.
	Webb, R., Ayers, S. & Endress, A. The city infant faces database: A validated set of infant facial expressions. Behav Res 50, 151–159 (2018).

## Sheet: Table A.2 PC
Table A.2 Singular values and percent explained for relative warps:
	No. SV % Cum %
	1 0.75218 47.42% 47.42%
	2 0.51111 21.89% 69.31%
	3 0.30773 7.94% 77.25%
	4 0.22828 4.37% 81.61%
	5 0.21304 3.80% 85.42%
	6 0.19641 3.23% 88.65%
	7 0.14278 1.71% 90.36%
	8 0.13802 1.60% 91.96%
	9 0.11988 1.20% 93.16%
	10 0.11466 1.10% 94.26%
	11 0.10444 0.91% 95.18%

## Sheet: Table A. 3 SVM
	Table A.3 results of SVM.
	Species	Accuracy	AUC	p-value
pc1
	All	0.81	0.9	0	***
	Bonobo	1	1	0	***
	Chimpanzee	0.75	0.94	0.07
	Gorilla	1	1	0	***
	Human	0.88	0.88	0.01	**
	Orangutan	1	1	0	***
pc2
	All	0.78	0.87	0	***
	Bonobo	0.88	1	0.01	**
	Chimpanzee	0.88	1	0	***
	Gorilla	0.94	1	0	***
	Human	0.75	0.94	0.11
	Orangutan	0.88	1	0	***
pc3
	All	0.61	0.63	0.01	*
	Bonobo	0.81	0.94	0.02	*
	Chimpanzee	0.44	0.56	0.77
	Gorilla	0.31	0.25	0.95
	Human	0.81	0.81	0.03	*
	Orangutan	0.81	0.94	0.02	*
pc4
	All	0.46	0.54	0.79
	Bonobo	0.62	0.56	0.26
	Chimpanzee	0.69	0.75	0.13
	Gorilla	0.62	0.69	0.28
	Human	0.25	0.12	0.97
	Orangutan	0.5	0.56	0.55
pc5
	All	0.42	0.31	0.82
	Bonobo	0.69	0.69	0.19
	Chimpanzee	0.31	0.5	0.95
	Gorilla	0.62	0.56	0.35
	Human	0.62	0.62	0.3
	Orangutan	0.31	0.31	0.98
pc6
	All	0.56	0.58	0.23
	Bonobo	0.56	0.56	0.33
	Chimpanzee	0.62	0.44	0.3
	Gorilla	0.62	0.56	0.31
	Human	0.62	0.69	0.34
	Orangutan	0.38	0.25	0.82
pc7
	All	0.46	0.48	0.75
	Bonobo	0.56	0.31	0.47
	Chimpanzee	0.38	0.38	0.91
	Gorilla	0.75	0.94	0.05	*
	Human	0.88	1	0.01	**
	Orangutan	0.69	0.69	0.14
pc8
	All	0.46	0.38	0.75
	Bonobo	0.44	0.12	0.56
	Chimpanzee	0.75	0.81	0.05
	Gorilla	0.44	0.38	0.7
	Human	0.69	0.69	0.18
	Orangutan	0.69	0.75	0.14
pc9
	All	0.5	0.42	0.58
	Bonobo	0.5	0.5	0.62
	Chimpanzee	0.62	0.62	0.32
	Gorilla	0.69	0.69	0.2
	Human	0.69	0.81	0.14
	Orangutan	0.38	0.44	0.8
pc10
	All	0.46	0.44	0.67
	Bonobo	0.56	0.75	0.4
	Chimpanzee	0.69	0.69	0.13
	Gorilla	0.56	0.56	0.49
	Human	0.5	0.69	0.52
	Orangutan	0.88	0.88	0.01	*
pc11
	All	0.61	0.63	0.04	*
	Bonobo	0.44	0.38	0.71
	Chimpanzee	0.81	0.88	0.02	*
	Gorilla	0.94	0.94	0	***
	Human	0.31	0.25	0.91
	Orangutan	0.56	0.81	0.35
